# Supplementary material for: Human thymic putative CD8αα precursors exhibit a biased TCR repertoire in single cell AIRR-seq
Source: Sci Rep. 2023 Oct 18;13:17714. doi: 10.1038/s41598-023-44693-4 (PMC10584817; doi:10.1038/s41598-023-44693-4)
Supplement: Supplementary file 2 — Supplementary Table 5. [file 41598_2023_44693_MOESM2_ESM.csv]

ttest_pvalue_adj	ttest_stat	mwu_pvalue_adj	gex_cluster	tcr_cluster	number_of_clonotypes	mean_in_cluster	mean_outside_cluster	feature
5.539645795756872e-147	27.73588291555368	4.51726752254e-146	1	9	2278	0.25018351950395107	-0.04040154831706823	cd8
1.287638087037961e-97	22.225646699577503	9.001704800162677e-97	2	9	2259	72.3178397521027	59.15096469622332	alphadist
2.700577832488071e-88	-23.033944264041	4.288794675506042e-96	10	14	789	39.637515842839036	61.30480007634316	alphadist
3.627062820333404e-14	8.746905562514947	4.6585604116092124e-95	10	12	789	0.11153358681875793	0.013264624487069375	TRAJ58
9.822089946606401e-17	9.45489395353223	9.490640335103563e-88	10	14	789	0.13814955640050697	0.021614657887202977	TRAV41
8.78182249308349e-83	-20.414037654626064	7.011341605177622e-80	3	2	2135	49.535362997658076	61.71435855598613	alphadist
2.3509014221872813e-68	18.465178580001872	5.914235520090564e-76	2	0	2259	201.18139320937027	192.27476959827	nndists_tcr
5.798564860017847e-62	17.59603423356095	5.18977306564323e-71	3	2	2135	201.44383221857876	192.3025135327548	nndists_tcr
2.5236427546581106e-5	5.810978293564065	1.8695296915333835e-66	10	12	789	0.046894803548795945	0.00310144097719248	TRAV40
6.246743473093588e-55	16.498854341483057	7.731508947526318e-61	2	0	2259	44.9203187250996	43.22978243021346	cdr3len
1.5893077242014335e-59	-17.04896838248443	4.118003689240267e-54	0	0	2858	-0.1476295934363192	0.01086694326253372	cd8
3.902127122520925e-46	15.104563214875265	1.1847929762163218e-51	2	0	2259	-0.2907758481612723	-0.87013193726095	imhc
0.40315610477350705	3.8203506992226273	2.788430994738707e-50	10	12	789	0.019011406844106463	4.2943028914972794e-4	TRAJ61
1.964247723345538e-52	-17.438317790993846	1.0197675855441216e-48	14	0	583	181.3256647588902	193.52705606863637	nndists_tcr
6.451330117499901e-44	14.760914853324618	2.151393941383709e-48	3	0	2135	44.84590163934426	43.248572302671825	cdr3len
6.684221339705459e-13	8.259651427369123	1.5284040770387267e-37	2	0	2259	0.054006197432492256	0.014111247947454844	TRAJ3
6.822066148516951e-31	12.402974110122383	3.20320769743293e-35	3	2	2135	-0.3565716139338492	-0.8593062124509963	imhc
5.8174537594373005e-34	-13.66668986599317	6.112421641887951e-31	14	0	583	-1.6031873766519407	-0.7880993949040647	imhc
7.5816056815848e-29	-11.97756646321105	4.9073509070612665e-29	1	2	2278	-0.08329930604952537	-0.02416601082300401	charge
5.774037521243812e-28	12.19644843173099	1.9546656058721672e-28	11	2	718	0.20540374883426143	-0.017316067260354777	cd8
6.640468531952796e-28	-12.032731198958789	2.2037992130252155e-27	9	0	970	0.11797222582686506	0.12118645399377698	surface
7.680862978619722e-30	-12.755266703570296	3.501209938762188e-27	14	0	583	41.41509433962264	43.46021546021546	cdr3len
6.01132677582654e-24	10.965434910394661	1.8795232457937305e-23	3	6	2135	-5.474677593615723	-5.579029295368316	mjenergy
2.3657284269573112e-21	10.386441390908722	2.981422317105562e-23	3	6	2135	0.48786764371459895	0.38223890073953176	kf4
7.58814616646578e-23	-10.898698705687774	6.304855260410445e-22	9	0	970	0.11777064902165416	0.12102337873097367	rim
4.558061729448827e-21	-10.32179218243888	6.61696150813781e-22	3	6	2135	0.3333542257898233	0.38104453447610687	strength
1.6706734639512598e-22	-10.668661113654613	1.0269067953163724e-19	5	0	1835	-0.12400694452615807	5.470598860234622e-4	cd8
2.269214518756457e-19	10.064152500489524	1.2752140490125207e-19	9	0	970	0.4420515624123869	0.3732957918210842	strength
7.273180589199101e-24	-11.014191405001556	3.63848143361609e-18	7	0	1438	188.20989048485998	193.55328448834626	nndists_tcr
7.224014800933606e-17	9.3127615713059555	1.4145488981449326e-17	3	2	2135	0.12267861489798244	0.1206823081091807	rim
4.971553822179924e-6	6.040560772249672	2.237312621199058e-17	2	2	2259	0.033643204957945996	0.010314039408866996	TRAV1-1
1.315509754820447e-15	-8.98846601665449	4.0564396318051194e-17	3	0	2135	1.8924667237134447	1.9145516091215535	beta
2.0974729891100825e-6	6.180203755899765	8.720346166365092e-17	2	2	2259	0.038955289951305885	0.01329022988505747	TRAV10
6.195416000964633e-19	-9.790766775379536	9.454431894253447e-17	0	6	2858	-1.0759831923988166	-0.7696984419747942	imhc
2.1621710610877155e-25	-11.228695020553237	1.0684022173083008e-16	0	0	2858	189.6464699240715	193.73761798655602	nndists_tcr
1.2456275644059334e-7	6.618103049868689	1.2060247555655712e-16	2	0	2259	0.055776892430278883	0.023039819376026276	TRAJ4
9.099088128258055e-17	-9.323637246238865	5.920875203363675e-16	6	0	1515	-0.12255690108514854	-0.001531533294335746	cd8
7.82270545872372e-4	5.181156889287394	1.0842387816026378e-15	10	12	789	0.06337135614702155	0.01817921557400515	TRAJ57
7.382145076057118e-15	8.7907933151823	1.7950545016353337e-15	3	6	2135	1.0221461520524748	0.9401823041412323	disorder
9.96109463366893e-16	9.12504169270304	3.3140490416354282e-15	9	0	970	-0.31662377903847394	-0.8329820844525382	imhc
4.9908257844293565e-14	-8.656920632928228	3.6272291760999945e-15	9	0	970	0.8352808617499333	0.9535021873972396	disorder
1.007189342894179e-14	-8.850470536185181	1.1253315238902135e-14	9	0	970	-5.689622314551137	-5.56314316590549	mjenergy
6.867103347653428e-7	6.35629112240611	1.9293438296516777e-14	2	9	2259	0.0566622399291722	0.024938423645320198	TRAV1-2
2.5958391355727585e-15	8.904486291722108	5.816425674295196e-14	1	9	2278	65.2107111501317	59.96969541322102	alphadist
1.0614956557843496e-12	8.197529917903948	1.8871055877998348e-13	3	0	2135	0.2943089463554926	0.20799910892010687	af1
0.009005467654223519	4.668725408314271	2.193594211996511e-13	3	12	2135	0.01639344262295082	0.0034162757495410966	TRAV40
2.65117304540866e-7	6.502537998186124	6.014819363733667e-13	1	13	2278	0.08077260755048288	0.04247778519697981	TRBV27
1.365700328324661e-14	-8.754658745950211	1.5166630616028623e-12	7	0	1438	-1.1542544227633467	-0.7855717157124434	imhc
1.029614487415124e-14	-8.781206438130246	2.4531898347352492e-11	6	0	1515	189.19012228369493	193.50021954978524	nndists_tcr
1.7236107811565735e-5	5.832712587138577	3.493958085647081e-11	1	13	2278	0.053555750658472345	0.025270943551286663	TRAV1-2
3.8824312432451393e-10	-7.4369781960901395	1.3867005522617763e-10	3	0	2135	-2.244003309986917	-2.0212373272845174	hydropathy
1.1473443481807284e-12	-8.183774138540645	2.719453724228468e-10	1	0	2278	-1.0746858259223153	-0.7789747559138461	imhc
2.7302000985865e-11	-7.917550599492856	2.975870441449595e-10	12	2	643	52.524105754276825	60.76227255496588	alphadist
7.701520451270885e-10	7.460618119972101	6.436646954362085e-10	13	1	618	68.54692556634305	60.28387524255763	alphadist
3.2347321838534566e-11	7.7632865506854465	6.929019952119525e-10	2	9	2259	0.06885830008919867	-0.01909947591628185	cd8
4.992647926502429e-10	-7.391008651503312	7.052880529310142e-10	0	0	2858	-1.066237743770111	-0.9770044968788482	kf2
2.2612054534355837e-10	7.496799569700253	1.0018374587016827e-9	0	0	2858	0.12206935039826054	0.12088780826102677	surface
1.1243175746374797e-7	6.630941211996642	1.3181608484347666e-9	1	2	2278	0.23748902546093065	0.17566387590528534	TRBJ2-7
4.1371305867990504e-11	-7.758652410701896	1.8631147915489414e-9	7	0	1438	42.596662030598054	43.46265202619528	cdr3len
1.7217123053379553e-10	7.533242713549941	1.9802911930212434e-9	0	0	2858	0.9324555079901825	0.8666658938605674	af4
2.583943968990497e-4	5.357150554362675	5.040944392014015e-9	1	2	2278	0.04697102721685689	0.02254866711181879	TRAV4
5.959012756811983e-9	-7.049196012868609	5.086526170077393e-9	0	0	2858	182.46376861222882	184.85965289739644	volume
9.16096230461483e-9	6.999096292670837	5.3159574355014346e-9	3	2	2135	0.12223356280851583	0.12091348955152875	surface
3.4915441878920715e-4	5.3029993117651655	6.548082596773569e-9	3	14	2135	0.04871194379391101	0.02335304915357944	TRAV41
9.521500385179845e-8	6.740226768527488	2.92617944036015e-8	12	3	643	189.47406265326148	184.39459874841853	volume
1.845954597953359e-4	5.418062107722658	3.353702392618103e-8	1	13	2278	0.06233538191395961	0.034002773640145874	TRAV19
1.2391947960764598e-7	6.658986332254647	6.971969044011282e-8	9	2	970	188.18823572761738	184.37468573985095	volume
2.1889535590692458e-8	-6.87429109814011	1.7984437423986156e-7	4	0	2116	0.11984770636578279	0.1211719355616508	surface
7.175297166304115e-4	5.167165692850508	2.8525888819871593e-7	1	13	2278	0.05750658472344162	0.03148595202629822	TRBV9
1.582923298786977e-9	-7.232888431676071	3.7281181025614596e-7	0	0	2858	42.88663400979706	43.48387950659114	cdr3len
0.01597246131601614	4.547962261049577	3.912162538972888e-7	3	7	2135	0.02810304449648712	0.01147256781562309	TRAV39
4.1135370283900956e-8	6.77147998173832	4.971937501492813e-7	0	0	2858	0.12192152279238552	0.12072044879579684	rim
1.1100013103203512e-5	5.906519582569954	7.387799075038133e-7	4	0	2116	-0.0016988498793791842	-0.03344960101620485	charge
3.8015180879319743e-10	-7.433600128867105	7.73408243025027e-7	1	3	2278	0.07594381035996488	0.12070471005187734	TRBV20-1
4.424504543065595e-6	-6.1207829872776465	1.0856342845824403e-6	12	2	643	0.11897394180469605	0.1211061300748836	surface
1.9523543096843995e-5	5.869574563640008	1.1340963397198484e-6	13	0	618	198.07219627852928	193.0574499451428	nndists_tcr
7.721490846739047e-6	-6.026710791129929	1.3436426629010132e-6	12	3	643	0.8430853404414846	0.9514325961687835	disorder
0.007497116421686062	4.705925524807047	1.4137906974064798e-6	3	5	2135	0.03934426229508197	0.019018967978788496	TRAV26-2
0.01974813946416238	4.502037108666593	1.423774742729812e-6	2	0	2259	0.027888446215139442	0.011904761904761906	TRBV14
1.06154985409432e-5	-5.9720754018136954	2.2759075685309173e-6	12	2	643	0.11859852753950734	0.12094775474964657	rim
1.312505743256148e-6	-6.289039170409634	2.5397122750857775e-6	9	0	970	0.782010386749562	0.8796678941050741	af4
2.4149925437972183e-8	-6.873647650007614	2.6951053634746784e-6	6	0	1515	42.704290429042906	43.45788849347567	cdr3len
4.815376814333279e-7	-6.410917226296494	2.945039262544014e-6	4	0	2116	0.11962521967241956	0.12101336175526486	rim
3.4027923161325317e-7	-6.5496860661841225	3.3698340631496325e-6	14	0	583	-0.13669854339794174	-0.00647157607040261	cd8
2.4136157293995316e-15	-8.897805954246786	3.381475473324413e-6	2	3	2259	0.014608233731739707	0.040332512315270935	TRAV38-2/DV8
0.794663510398347	3.6506498392416322	6.0342397533073276e-6	13	17	618	0.04692556634304207	0.015713001088551278	TRAV2
8.707191625126054e-5	-5.551898130495702	6.675583028540815e-6	3	2	2135	0.114746094245333	0.11537772514243295	core
3.1665219682893343e-7	-6.537931730385387	8.098770822451303e-6	11	4	718	42.43732590529248	43.438442151314845	cdr3len
9.630867966471703e-7	-6.337730403289269	8.68008382261745e-6	9	0	970	0.3030316851533348	0.39679097107549843	kf4
1.2322047571076594e-6	-6.261399559143948	9.002757582219825e-6	2	0	2259	1.8992425250220708	1.9139066989529585	beta
2.0364535127334775e-5	5.832830491328516	9.030704206668413e-6	9	0	970	197.25478061020576	193.01065312601207	nndists_tcr
3.0817523757251904e-8	-6.896339419677626	1.1728266561786885e-5	11	4	718	188.7288641826632	193.35261556459653	nndists_tcr
1.012925597367707e-5	5.9802549067058015	1.321766528580371e-5	12	3	643	-0.8338158414075996	-0.9934515649741497	kf2
1.1693593666576588e-22	-10.62189770119505	1.326501743132998e-5	1	3	2278	0.004389815627743635	0.023010940469464274	TRAV23/DV6
5.154605538978612e-16	-9.07206739532564	1.3643007383825772e-5	3	3	2135	0.010772833723653397	0.03421374668570263	TRAV3
2.371615517417811e-6	6.233492068383814	1.5654817080710494e-5	14	0	583	0.11658447548258868	0.11528076486017917	core
2.7489929733317034e-4	5.377126344797436	1.6778232750983537e-5	10	2	789	197.11757070448792	193.05247227336633	nndists_tcr
2.421061454219471e-7	-6.513126011853403	1.9073455428852957e-5	1	0	2278	190.7251692574308	193.48952394178568	nndists_tcr
3.0373156739609796e-7	-6.544498751996132	2.2841000312436187e-5	11	0	718	-1.1752445304261814	-0.7974781616573166	imhc
1.0257237513804332e-4	5.571267150029684	2.4595796132425746e-5	12	3	643	0.42581830214023036	0.374855738908762	strength
3.8315185252935355e-5	5.722401230500496	2.5090701533127266e-5	9	0	970	-0.8777359989380604	-0.9939135339206634	kf2
8.428366817751246e-6	6.01964333299247	2.6497956094177215e-5	14	0	583	0.9287515024045895	0.7556872868693235	kf8
1.0800138331352768e-12	-8.179559729382806	2.8968485165140275e-5	1	3	2278	0.014925373134328358	0.038574143510195696	TRAV26-1
3.4357096198469875e-5	-5.767441901839755	3.057880402170541e-5	12	3	643	-5.672443891073069	-5.5656263163937165	mjenergy
0.014071391354476069	4.574456831317606	3.443296331887672e-5	3	12	2135	0.05152224824355972	0.028961860085661838	TRAJ52
0.009426400393238409	4.658307500096051	3.760194460274281e-5	3	12	2135	0.06088992974238876	0.035998368345910664	TRAJ49
1.7335583656026507e-5	-5.8250421370217556	5.1051805480478875e-5	0	0	2858	0.3556588928527361	0.3794951329574653	strength
1.4414529443392636e-4	-5.457279572900432	5.3591800374046576e-5	0	0	2858	-0.6104505438578213	-0.548145657769857	kf9
2.8921577325703256e-11	-7.767748792255484	5.617765068383641e-5	1	3	2278	0.01755926251097454	0.04165596589449894	TRBJ1-6
1.0749512587085043e-14	-8.722518754484687	7.38934496111567e-5	1	3	2278	0.008340649692712906	0.027890492577944424	TRAV41
6.229309320323671e-5	5.610965379423307	8.395267157552975e-5	3	6	2135	-0.3030429424725674	-0.3490339181534241	kf6
2.6373559776817157e-5	5.7999749314230735	8.41242074862656e-5	10	14	789	0.12294197576469437	0.12080060361513983	rim
2.729285912563731e-4	-5.378027120618559	8.522375623916066e-5	10	2	789	-0.23900230384317842	0.0063953959824755635	af3
1.6907518585467117e-4	-5.479075677033873	9.654158261559848e-5	12	2	643	2.3250909749486706	2.3707167727493794	turn
0.0011943489778861178	5.068888327286921	1.2234389013326e-4	2	0	2259	0.2626875297136595	0.21111540409415824	af1
0.004417306288153857	4.844242673218066	1.710890864359248e-4	12	0	643	0.013148591084049865	-0.031685861825290366	charge
4.497897110397032e-10	-7.3980284459550445	1.7166407027149823e-4	0	3	2858	0.012596221133659902	0.030599820001058816	TRAV1-2
1.3456452315475044e-4	-5.473518005303009	1.8217148294330754e-4	1	1	2278	-0.12199742887100237	-0.062491460993335725	kf3
0.0014485194453076303	5.031718006893156	2.2457414914942467e-4	2	0	2259	0.43801695403853486	0.387345363375478	kf4
1.500603861633437e-4	5.478618187716122	2.4812717339391674e-4	9	0	970	0.008546659526040975	-0.032176644541278505	charge
0.09916550209699836	4.143787219636834	2.5427794061207897e-4	3	12	2135	0.0351288056206089	0.018152151743830308	TRAJ57
0.0028279170496453626	-4.92608293245737	2.7371956910143483e-4	10	2	789	0.3456811331254295	0.5236809797167424	af5
2.2953183326823249e-4	5.41085058688519	2.745510684765552e-4	10	2	789	0.12267348639601494	0.12098170784017118	surface
0.21664277582889285	3.9598015984381076	2.803773422102472e-4	3	12	2135	0.02622950819672131	0.012186416479706301	TRBV14
8.825227276295668e-6	-5.942419063037153	2.992755025043494e-4	1	0	2278	42.89815627743635	43.46473881555293	cdr3len
4.368504647756372e-4	5.259811815562252	3.2335502608852245e-4	3	0	2135	1.1426679942487903	1.1098203187542623	polarity
4.5608816988224364e-4	-5.2731351250045	4.861675934999923e-4	9	0	970	2.3350119727637804	2.370971682890409	turn
4.496638532939672	3.166074138175579	5.452642194590325e-4	10	12	789	0.02788339670468948	0.009208893978433056	TRAJ56
5.468565341223021e-8	-6.7327655865096006	5.586271514643666e-4	2	3	2259	0.02478972996901284	0.049158456486042695	TRAV29/DV5
6.896177110622851e-4	-5.173242442925617	6.762384154861466e-4	1	0	2278	0.3464288186084718	0.3980123217342579	kf4
5.288919437879394e-4	5.2198913212693085	9.483864388901403e-4	0	0	2858	0.9849819150991282	0.9426681703688163	disorder
1.4154523740912396e-4	-5.473253992162093	0.0010041336737084787	6	0	1515	-1.0241517676870273	-0.7939108296901868	imhc
6.093349929610893e-11	-7.668099343800437	0.001004235654977435	1	3	2278	0.00877963125548727	0.026144126560172582	TRBV18
0.0013017667468477588	5.052249919695822	0.0010809752302892962	2	0	2259	-0.49935139752038826	-0.5629390484894257	kf9
0.028408479033294354	4.441310038145587	0.0011077079423241168	10	2	789	44.106463878327	43.37899608741292	cdr3len
0.10650096179484655	4.126700358208229	0.0011315693352547307	2	2	2259	0.043824701195219126	0.02545155993431856	TRAV12-1
8.272302181319107e-10	-7.322700731922644	0.0013715572174710156	2	3	2259	0.010624169986719787	0.02868431855500821	TRAJ54
5.510436980388373e-4	5.215465877516094	0.001520760176596624	2	0	2259	0.9895374889730786	0.9434406914952637	disorder
1.261683769857206	3.523342764699422	0.0026177278172284384	10	12	789	0.05449936628643853	0.02576581734898368	TRAJ54
1.261683769857206	3.523342764699422	0.0026177278172284384	10	12	789	0.05449936628643853	0.02576581734898368	TRAJ53
2.689952061255251e-10	-7.474982404405546	0.0026873429202845097	3	3	2135	0.008430913348946136	0.025443605955537425	TRAJ9
2.1604699076768313e-7	-6.5263958484094156	0.0030137436375345774	1	3	2278	0.017120280948200176	0.03693050490523397	TRBV7-2
1.0744483006193828	3.5678489973264718	0.0030419085916181072	11	4	718	0.06545961002785515	0.03224119073660183	TRAV12-2
7.892406696096278e-5	-5.5953684007755795	0.0031046047008006345	9	0	970	0.11430016908349391	0.11536312714521789	core
0.9543203562082465	3.5875359607830255	0.0031757082200606426	2	0	2259	0.019477644975652943	0.008774630541871921	TRAJ7
0.0017582247607617657	-5.012290287765256	0.0031973392825673194	8	6	992	42.74092741935484	43.43714767525897	cdr3len
6.642882141923673e-4	-5.180817322318255	0.0038032395983860264	2	0	2259	0.6865108138627379	0.7688834121863872	kf8
0.6654729687096769	3.6812746759016624	0.003847225814082396	3	12	2135	0.02576112412177986	0.0127982867632062	TRAV16
0.004545621390361252	-4.805934421380843	0.00394036462617753	1	2	2278	0.42082576544760364	0.5285020952925066	af5
0.0019225956700303528	4.976665475542967	0.0040227885017591666	2	0	2259	-5.527130436656087	-5.573613071979007	mjenergy
0.004181758174432579	4.8603416508804305	0.004499351811059345	14	9	583	66.2041166380789	60.36207711207712	alphadist
0.003143099967705814	4.887369458733801	0.004698056151528875	7	1	1438	63.88456189151599	60.28036830961643	alphadist
0.0017310199411234859	-4.997059191309933	0.004715417591357003	2	0	2259	0.35642337594528967	0.37867386473451725	strength
0.00703228010421774	4.739935574063101	0.004772044916053684	10	14	789	-5.496543758308299	-5.571504255073372	mjenergy
0.5113466234221282	3.7478843994191333	0.004825548681542417	2	0	2259	0.02877379371403276	0.015188834154351395	TRAV2
0.012729338120810228	-4.6089957053035	0.005954803127719719	9	0	970	0.6595902146536166	0.7650298578712148	kf8
0.19287912461943713	3.987395365897827	0.0059992764290762255	3	2	2135	0.05620608899297424	0.03564144401386906	TRAV38-2/DV8
8.160439953321705e-8	-6.673413331846908	0.006739689319542283	3	3	2135	0.012177985948477752	0.029981643891495	TRAV1-2
0.003554233673429349	-4.852583397091862	0.007659407910388654	0	2	2858	58.22568229531141	60.865636084493616	alphadist
8.203651181954792e-11	-7.626463088539315	0.008519434416899698	2	3	2259	0.004869411243913236	0.01821633825944171	TRAJ58
0.010345884692516336	4.666798958147204	0.009229105277804033	12	3	643	1.933015501433075	1.9117548164233626	beta
0.009254838484516114	-4.660492337758494	0.009625350885043581	2	0	2259	-2.1640988916154944	-2.0290822112770233	hydropathy
0.0023040953550232915	4.967108727745038	0.010253282210462029	10	2	789	1.0183587571420267	0.9455889075324374	disorder
0.7336493607210758	3.6558027939092006	0.010888713180003774	2	0	2259	0.029216467463479414	0.015855911330049263	TRBV4-3
0.03691450715692904	-4.383084357994225	0.013215750896149946	10	2	789	0.11454716503043505	0.1153446485112209	core
0.3374295339311747	3.8512964397109712	0.013626913291285797	1	13	2278	0.04960491659350307	0.03143458831989316	TRAV12-2
0.005730377911109607	4.760000678127221	0.014470388466345938	4	0	2116	186.26842361587148	184.35899597073444	volume
0.023309067489283533	4.470351621538947	0.014884648386986925	6	0	1515	0.11588695706933315	0.11527293973641467	core
0.04367548234525873	4.332657371933879	0.01499177078904974	6	0	1515	0.6263344815791112	0.5090525725260526	af5
0.004924540797992475	-4.790786464770919	0.015956363874184174	4	0	2116	-5.612088825899877	-5.564116919541991	mjenergy
0.010762653874533267	4.644465053988801	0.016277617948216423	9	0	970	-0.47057222222222234	-0.5603376776437853	kf9
0.003854204240180926	4.840190758871305	0.01696551956055474	4	0	2116	0.39757661735450156	0.3740759288821026	strength
1.4063059102409567	3.4939505693019948	0.01768320636671234	10	12	789	0.07351077313054499	0.040700448516079776	TRAV21
0.05730327061779455	-4.267295094970488	0.02168013707024682	2	0	2259	0.11488972656014498	0.11536509464325809	core
0.011503666954864556	4.616014477382991	0.023480066653630796	3	2	2135	1.7983651498904423	1.7820313487360195	alpha
0.5094137779552927	3.7486569700830428	0.024363703296096186	1	1	2278	0.04741000877963126	0.030099131953361755	TRAV3
0.037746683977797034	-4.387936782254755	0.02448927776207317	14	0	583	-0.06972230885181144	-0.029275929778552156	charge
1.2933704963669899	3.5072476559894135	0.025098235838796307	3	12	2135	0.02857142857142857	0.015551703038955741	TRAJ58
0.03618687855451569	-4.387614096041034	0.025156045661385146	10	2	789	0.34478688119372525	0.37755128509136526	strength
0.03364035954432566	4.398559520605387	0.025183564705401933	9	0	970	-1.8594467757328583	-2.0516816747877535	hydropathy
0.004015793828912182	4.828141385935528	0.028742685559351448	0	0	2858	-5.533518846725556	-5.574120511365946	mjenergy
0.05819170090954142	4.268362498040666	0.02901785562160273	6	0	1515	1.9237278973684897	1.9115339486312204	beta
1.2060264457874212	3.525543041100863	0.02988504604672767	1	13	2278	0.02897278314310799	0.016179567517592072	TRAV5
0.10490553892515139	4.15169457001164	0.03216196584449577	13	0	618	44.166666666666664	43.38312272232477	cdr3len
0.005228674732111433	-4.778682288091034	0.03223600428107962	4	0	2116	0.906692599828232	0.9527062219048108	disorder
0.14298419082724276	4.078382937482235	0.034223459901970066	13	0	618	-0.5291353844257778	-0.8181640478376911	imhc
0.0291422584850613	-4.4301160146337235	0.047195061563681785	9	0	970	0.15282299908567942	0.21944408795769377	af1
0.14589531014123638	-4.067122278084205	0.04750731932385068	10	14	789	0.6641911401863876	0.7639460375797871	kf8
0.02598061584847468	4.441739173689393	0.05199566434542681	1	0	2278	0.8204602721929316	0.7532908400610582	kf8
0.013081598653344358	4.6033077095181	0.052685919363404415	9	0	970	44.06185567010309	43.37474130047648	cdr3len
6.470707956021222e-5	-5.6004371655509235	0.05981918584143197	2	0	2259	0.015050907481186366	0.030993431855500825	TRAV35
0.20083026747662702	-3.9768191810502205	0.07852401323538989	1	0	2278	0.16101951198494202	0.21560386802247591	kf7
3.943527399586832e-5	-5.687204010875302	0.08064263033676268	3	3	2135	0.012646370023419205	0.027942076279828677	TRAJ4
2.5769294480267795	3.320342346647482	0.08360243589407518	6	5	1515	0.04026402640264026	0.02313167259786477	TRBV18
0.005190997655164619	-4.802482784944679	0.0842072478000267	10	2	789	1.894903131511497	1.913041513620457	beta
0.07868151593852528	-4.200554421440247	0.08917469255249859	7	0	1438	-0.05479938466725672	-0.02862978820928498	charge
2.5713518169835967e-4	-5.3542859217665315	0.09449461184622857	2	3	2259	0.016821602478972998	0.03284072249589491	TRAJ52
0.05181650012819622	4.294464661350574	0.09494017676025852	6	0	1515	-0.016460425328247083	-0.07263833791395326	kf3
0.714051219308502	3.6622346065997062	0.0951243105993453	1	0	2278	0.39126954768965394	0.3746183498161	strength
0.17424716840351614	4.010682505950825	0.1015881204673924	1	0	2278	2.38575574206303	2.367450238254421	turn
5.078433592604532	3.123212845183453	0.10566172620618808	3	12	2135	0.01826697892271663	0.008974097491331838	TRAJ56
0.01628520629386758	-4.55554037506596	0.1095074267357183	8	0	992	190.53089102112096	193.3275275017153	nndists_tcr
1.1267888662685546	3.543472161935357	0.11073860275664968	1	2	2278	0.05267778753292362	0.03544095741948739	TRAV14/DV4
0.07136408181105494	4.218518465271909	0.11162076113321648	4	0	2116	-0.9343838717730477	-0.9945896358090659	kf2
5.520333207842323	3.0982380420478695	0.11398766997020907	1	13	2278	0.01624231782265145	0.007807283373568237	TRBV13
2.5576454192850745e-4	-5.363627374184554	0.11446698016754295	6	3	1515	0.025082508250825083	0.04809213127718466	TRBV27
0.08845350305559661	4.184791073169026	0.1238513300832545	10	2	789	0.4626794966053524	0.3899710190768557	kf4
0.9876074447702546	3.5771416786653423	0.13133877856853873	0	5	2858	0.04933519944016795	0.034093917094605325	TRAV26-1
1.3446735606941753	3.4988960152527055	0.1363868062074343	6	5	1515	0.07986798679867987	0.054863582443653615	TRBV5-1
5.140537332072505e-4	-5.226397229183649	0.146426464328667	1	3	2278	0.015803336259877086	0.030920951255842623	TRAV35
1.4769122092982319	3.470150920193098	0.16072431970345794	0	5	2858	0.03813855843247026	0.025093970035470377	TRAJ54
3.3698901487329422	3.2421756989623907	0.16102841428703926	2	0	2259	0.02611775121735281	0.01488095238095238	TRAJ5
1.2071715981044579e-5	-5.885454867712221	0.1649702506104917	1	3	2278	0.006584723441615452	0.01802866094817402	TRAJ58
0.6236052668331121	3.7082620285774452	0.17461271296451594	10	0	789	-0.5871106264809423	-0.8183397056037905	imhc
0.06570916761707205	4.237262744636731	0.20403580221640497	4	0	2116	1.922039032158244	1.9113426733825718	beta
1.1181956649101745e-4	-5.503268710692808	0.21924195755644074	2	3	2259	0.008853474988933156	0.02108990147783251	TRAJ57
5.391105682295867	3.1052364812094493	0.22817978518978452	1	13	2278	0.020632133450395083	0.011094560583491704	TRAJ12
0.021193869892204124	4.483506643563435	0.24022783873849035	0	0	2858	0.11570796078581266	0.11525636639215038	core
2.6490989891948162	3.3094546932447813	0.28447028151999326	0	5	2858	0.03079076277116865	0.01958812006988194	TRAV23/DV6
1.042341730117868	-3.564120726174916	0.2920003677831707	3	0	2135	0.7095246595325064	0.7658572668316509	kf8
1.4283899820317702e-4	-5.466273108515734	0.29443762064853074	5	0	1835	190.98425431456707	193.40414677198785	nndists_tcr
7.238977525357194e-4	-5.162910012520708	0.29889603625398375	3	3	2135	0.012646370023419205	0.02646338976137059	TRAV4
4.076580108424607	3.1872377693268077	0.3277919749027533	1	13	2278	0.03028972783143108	0.01843957059941445	TRAJ30
0.00199684319407211	-4.967443209579835	0.3340005126395392	1	3	2278	0.014486391571553995	0.0282500385227798	TRAJ53
2.511497591693251	3.3243818574386954	0.3457602307216637	0	1	2858	0.03673897830650805	0.02445867965482556	TRAV8-4
2.8205982239976812	3.292919077055085	0.34809626180281084	3	12	2135	0.047775175644028105	0.032021211503161326	TRAJ42
0.0017962093405705874	-4.988143253203977	0.3520938390411131	2	3	2259	0.013722886232846392	0.027247536945812806	TRAV41
0.0026841452827075724	-4.90948528913837	0.3720227498186093	2	3	2259	0.015050907481186366	0.028940886699507392	TRAV38-1
6.562888641789334	3.0563516954328316	0.3822187504491356	14	0	583	0.09262435677530018	0.055613305613305616	TRBV5-1
6.174314038093563	3.0647506226853545	0.38312266764650044	2	0	2259	0.023019034971226208	0.01303366174055829	TRAV16
0.26776145125064454	3.916726271397984	0.3996878951287949	9	0	970	-0.010118009024194598	-0.07146084267670635	kf3
0.38898625225783634	3.824151572146936	0.44226226463810436	8	0	992	1.9251474524579366	1.9117733722178678	beta
5.286775772880704	3.111013076447913	0.4742780234556479	2	0	2259	0.029216467463479414	0.01780582922824302	TRAJ17
4.825001268104163	3.137994733271137	0.475592983831886	2	0	2259	0.03187250996015936	0.019858374384236453	TRAV13-2
0.29384436249242357	-3.8936988994110022	0.4790310248045172	8	0	992	0.8977887340034517	0.9506398920413616	disorder
4.617405927664796	3.152759714997296	0.4816390888941189	6	5	1515	0.053465346534653464	0.03479636219849743	TRAV26-1
0.002875248309723084	-4.8929997592278225	0.508463022140005	0	3	2858	0.00874737578726382	0.01852930276880724	TRBV4-3
8.185702316370634	-2.9858827596077404	0.5207127887027234	11	2	718	-0.056802455514154714	-0.029457402674150972	charge
0.025044053213399708	-4.448813610306258	0.63929819073188765	1	3	2278	0.024582967515364356	0.040320509527967535	TRAV9-2
0.005720841004945994	-4.758490042848909	0.6792815532324457	3	3	2135	0.01405152224824356	0.027381195186620435	TRAV8-4
5.715074629489139	3.088034063754985	0.7097031633498155	3	3	2135	0.03653395784543326	0.02355700591474607	TRAV27
1.429079482433172	-3.4891210137771833	0.7332878213277826	10	0	789	0.8944870339490105	0.9674214984644773	kf1
0.6415846626233601	-3.6901014380846213	0.764840767467195	3	0	2135	-0.12917061821862752	-0.08463408346050351	kf10
0.012180175924877776	-4.603444460338226	0.7844891622336184	2	0	2259	-0.12427801485932266	0.011607446984588722	af3
1.6381016703935323	3.4429369016418927	0.7929521734101874	1	7	2278	0.18832309043020193	0.15871385279161745	TRBJ2-1
0.42406707718867614	3.8062565071211862	0.795978807258138	10	2	789	1.8035292585881926	1.782885953879226	alpha
5.541140187005559	3.0970096739101525	0.9365367134388535	2	0	2259	0.04249667994687915	0.028838259441707717	TRBV6-2
0.04484029400989128	-4.319405600988152	0.9878858619019452	0	3	2858	0.016445066480055982	0.027952776748372068	TRAJ4
0.08059753980048842	-4.214272219013176	0.9924239969856021	14	0	583	0.10806174957118353	0.16329616329616334	TRBJ2-1
8.295368557687144e-6	-5.988877229570808	1.1041004235739629	10	2	789	0.010139416983523447	0.032732130928523714	TRAV3
0.0024715722824733507	-4.925824860490831	1.1042448963824898	3	3	2135	0.007962529274004685	0.018560065266163574	TRAV5
0.13681861960102262	-4.067173581312862	1.1208155742473922	1	3	2278	0.04038630377524144	0.05850326159535672	TRBV5-1
0.02838413645454652	-4.421522244462992	1.224222600509424	2	3	2259	0.015493581230633024	0.028119868637110017	TRAJ53
0.003618114675491572	-4.85680752904063	1.4503363101542304	7	3	1438	0.012517385257301807	0.02782017824609779	TRAJ53
1.1990492108990791e-4	-5.523697197741632	1.4590053949119897	10	2	789	0.012674271229404309	0.035785857429144	TRAV8-3
8.054940410883451e-5	-5.600531549365264	1.6200251466500408	11	3	718	0.012534818941504178	0.03690142184602216	TRAV26-1
0.30505918215275035	-3.8738879732507128	1.7630277128670504	0	3	2858	0.033939818054583626	0.04838795065911377	TRBV27
0.32706830894788624	3.8618716493196543	1.776380799236936	6	0	1515	-0.008758154203698753	-0.031977821286836704	charge
0.1882951073281403	-4.007636990449832	2.2372531461821734	11	3	718	0.0766016713091922	0.1173617385515241	TRBV20-1
4.8135920898709576e-5	-5.685520708233772	2.312135516889563	10	2	789	0.008871989860583017	0.028962687279320543	TRAV1-2
0.3591028993850532	-3.8337816686439954	2.4068618648122175	0	3	2858	0.026242127361791462	0.038911535814495204	TRAV14/DV4
0.025335240998983672	-4.446350448990161	2.426638671279975	3	3	2135	0.00936768149882904	0.019630838262288394	TRAV8-6
0.15922313970762988	-4.031764070759423	2.497760480703452	3	3	2135	0.02107728337236534	0.03467264939832755	TRAV12-2
9.5750586937314e-4	-5.135445501438371	2.775877262458878	10	2	789	0.012674271229404309	0.03411585074911728	TRAV12-2
0.019823826472286307	-4.496186505562794	3.0422772931687274	0	3	2858	0.004548635409377187	0.011170522526338078	TRAJ35
0.773150866301735	-3.6491138766132023	3.1811064281249015	8	0	992	0.12012193279111126	0.12108711425449199	surface
0.002264145775281208	-4.941254502805903	3.2372185073127224	1	3	2278	0.003511852502194908	0.010632287225846217	TRAJ56
0.36328683558392183	-3.8308262568429003	3.360262578336817	0	3	2858	0.01749475157452764	0.027952776748372064	TRBV4-1
0.03386120350960434	-4.400688405409004	3.4717668731482556	10	2	789	0.025348542458808618	0.05086363202595667	TRAV13-1
1.1105922826172076e-4	-5.535871835043779	3.8427342935915587	10	2	789	0.0076045627376425855	0.02576581734898368	TRAV4
0.26315519454825503	-3.9095482199843787	4.211855830609124	0	3	2858	0.010846745976207137	0.019376356609667	TRAJ3
0.3272774926321691	-3.8577332326387737	4.386485875774797	1	3	2278	0.016681299385425813	0.027993219990754534	TRAJ54
0.007657822491119796	-4.697703479801929	4.40105293433039	3	3	2135	0.004215456674473068	0.011727513767081378	TRAV8-2
0.006071700587929117	-4.770488438195351	5.093682872550732	11	3	718	0.013927576601671309	0.03566503400066575	TRAV8-3
0.33446283702369667	-3.8527581475518566	5.488085935319793	3	3	2135	0.014519906323185013	0.025392616765245766	TRBV18
0.42154106920927853	-3.7950878122076337	5.615236276416746	1	3	2278	0.014925373134328358	0.02547639837690688	TRBV12-3
0.7615684443159715	-3.646118215208581	5.669033064339877	4	0	2116	2.353894277102332	2.371035605860443	turn
0.23664741409368337	-3.9350615282229287	5.74849156696222	0	3	2858	0.00734779566130161	0.014505797024723384	TRBV14
0.18009494984471966	-4.0022272053308106	6.156330302554197	3	3	2135	0.00936768149882904	0.01856006526616357	TRAJ21
0.966421534771487	-3.5821461646941666	6.472706398817077	0	3	2858	0.016794961511546535	0.026364550796760016	TRAV4
2.2718912279093793e-13	-8.425024237182027	6.878369937944856	10	2	789	0.0012674271229404308	0.013932627159080065	TRAV8-1
0.7392248337844258	-3.6528559351219587	6.962843689975429	2	3	2259	0.017264276228419653	0.028171182266009853	TRAJ48
0.7979242056320034	-3.6331212369756334	7.143596361576023	2	3	2259	0.017706949977866312	0.028684318555008213	TRAJ45
0.036424168277816964	-4.393847232589784	7.2915191844021265	14	0	583	0.02058319039451115	0.04720279720279721	TRBV27
0.0392974035031394	-4.349381235215056	7.693081745859676	2	3	2259	0.00398406374501992	0.010570607553366173	TRAJ56
4.582132923547225e-4	-5.284802837703605	7.713449251216319	12	3	643	0.007776049766718507	0.02700909780136467	TRAJ4
7.968900271649412e-6	-5.9904006024226435	7.785440838300175	10	2	789	0.0038022813688212928	0.018036072144288578	TRAV5
5.560500319569632e-8	-6.716224678487103	7.860601806317016	4	3	2116	4.725897920604915e-4	0.0051449238449391265	TRAV40
2.307439435883807e-13	-8.469214181652626	8.021991028133584	13	3	618	0.0016181229773462784	0.01727483553410005	TRAJ58
0.22498319032941394	-3.9489042855881418	8.634903579700126	3	3	2135	0.007494145199063232	0.01565368141953906	TRAJ11
0.2962899807954104	-3.8857192420974553	8.870400530205908	7	3	1438	0.013908205841446454	0.02668767541484071	TRAV41
0.011225316977822775	-4.623663584188782	8.906500154365105	7	2	1438	0.004867872044506259	0.014180905017479936	TRBV14
1.682943973512187e-7	-6.613179477950661	9.02504567418081	11	3	718	0.002785515320334262	0.017071662941652004	TRAV2
0.022856054208310207	-4.492827744877407	9.312460984584634	12	3	643	0.013996889580093312	0.035585670962850646	TRAV8-3
0.4704182274694163	-3.7678806444256145	9.91309169136311	3	3	2135	0.00936768149882904	0.017999184172955332	TRAJ15
