# Supplementary material for: Human thymic putative CD8αα precursors exhibit a biased TCR repertoire in single cell AIRR-seq
Source: Sci Rep. 2023 Oct 18;13:17714. doi: 10.1038/s41598-023-44693-4 (PMC10584817; doi:10.1038/s41598-023-44693-4)
Supplement: Supplementary file 3 — Supplementary Table 6. [file 41598_2023_44693_MOESM3_ESM.csv]

ttest_pvalue_adj	ttest_stat	mwu_pvalue_adj	gex_cluster	tcr_cluster	number_of_clonotypes	mean_in_cluster	mean_outside_cluster	feature
1.1924755732544758e-13	8.954715298389365	0	7	14	269	0.23048327137546468	5.361211633829237e-4	mait
2.817376400350741e-13	8.827562264873718	2.299487873677317e-129	7	14	269	0.24907063197026022	0.015949604610642	TRAV1-2
4.197765238628286e-121	27.08442705712981	4.655729009933724e-126	4	4	838	0.28679925890453495	-0.15027626179933265	cd8
2.644251913447451e-5	5.867388563499433	5.223318056127726e-106	7	14	269	0.11895910780669144	0.003082696689451816	TRBV6-4
1.0939229954543137e-8	7.217041253214823	2.7269815496461038e-68	7	14	269	0.19330855018587362	0.01916633159093955	TRAJ33
5.476268270476083e-19	10.612849547825657	1.7267881296384803e-22	7	14	269	0.35771308801486984	-0.11950020614327841	cd8
2.3799337861280796e-5	5.756639575873205	4.450280116622892e-13	4	11	838	0.09307875894988067	0.03395240858966918	TRBV27
1.733616995845138e-8	-7.124315743955626	1.7317866522916187e-11	7	14	269	0.7358665319191343	0.9376078086904382	af4
1.794301685715572e-11	-7.871633498867096	3.4855287294133473e-11	4	0	838	-0.09882480619354148	-0.03330416580743043	charge
6.09839591394492e-7	6.5263218124364135	4.847615568279164e-9	7	14	269	-0.8411137443721092	-1.0727116686385887	kf2
0.11195328578177602	4.052716542425107	3.433500195011418e-7	4	11	838	0.03818615751789976	0.010882182240278584	TRBV4-1
3.3542005744174623e-7	6.45591965084265	4.646375467108207e-7	4	0	838	0.409784514080456	0.36092995520955473	strength
0.13096686687010475	4.015126951573987	1.1160923779881584e-6	4	11	838	0.03937947494033413	0.011897852582704585	TRAV5
3.509978775029711e-9	-7.096265842181253	1.9991519087536635e-6	0	0	1390	-0.18403607829604315	-0.08510348084029973	cd8
3.797977309884779e-8	-6.756756510503643	2.6026622503511732e-6	2	8	1263	-0.1841476688479809	-0.08702454176650695	cd8
1.5526998657099151	3.3777150529629125	5.1654101049468015e-6	4	11	838	0.021479713603818614	0.004352872896111433	TRBV13
0.03422359305641262	4.325886323570764	2.7472877878377716e-5	4	11	838	0.07756563245823389	0.036419036564132326	TRBV7-9
4.853901259249568e-6	6.058997266041704	3.6332156736411824e-5	6	5	533	0.014551302356180419	-0.04447732978891795	charge
2.84494017050582e-9	-7.156165345141914	6.802407700193692e-5	4	3	838	0.059665871121718374	0.12478235635519443	TRBV20-1
1.570734177397764e-4	-5.412530907717043	9.347191181837437e-5	4	0	838	0.8510675589426484	0.9402561438380248	af4
8.440604425797e-4	5.180678085570837	1.1538436186084744e-4	7	4	269	187.49395842695097	182.2721301587807	volume
8.656170710506864e-5	-5.635734001517794	1.9894502869051897e-4	7	14	269	-0.042518570958162076	0.23323212961069822	kf7
0.1932163691012895	3.920214352013032	2.5577467085820016e-4	4	11	838	0.05847255369928401	0.02582704585026117	TRAV19
0.22239029025645604	3.88556779220491	4.784819843657909e-4	4	4	838	0.060859188544152745	0.027858386535113175	TRAV14/DV4
0.6812408719584301	3.6003278090592747	8.805084376987305e-4	4	11	838	0.04295942720763723	0.017121300058038306	TRAJ30
1.4039521557734231	3.4052090168429023	0.0015736441662945817	4	11	838	0.034606205250596656	0.012623331398723155	TRAV4
0.0016082053924448617	-4.9897126255898785	0.0018866462578044046	6	0	533	0.11984093822583512	0.12186454981920802	rim
0.003964676948176381	-4.785744126714908	0.002626377690635669	4	0	838	-5.623018790444508	-5.548843621764029	mjenergy
0.02237056626803357	4.477438237719678	0.003425313763048635	7	14	269	1.198396574511817	1.1039359905162074	polarity
0.0019927943326557445	-4.925208119732589	0.003651133463829996	4	0	838	0.3825487119317968	0.5638846441577542	af5
2.3756110817305207e-9	-7.16908843226461	0.004774245944167651	4	3	838	0.017899761336515514	0.05629715612304121	TRAV9-2
0.0071458802386852585	-4.681680869904465	0.005399684203631428	6	0	533	0.12042985528126238	0.12211832933095959	surface
1.6649293551290543e-26	-11.4019180185015	0.007439518528589074	4	3	838	0.0011933174224343676	0.027423099245502035	TRBV18
0.012309057308002115	4.548195124060977	0.015592689915989083	4	0	838	-0.9723862827043012	-1.0758708142835756	kf2
0.1009304089895104	4.075242335267073	0.015618957436981867	4	0	838	0.22553699284009546	0.1639582124201973	TRBJ2-7
0.01696373073021842	-4.4686273538623595	0.018492325478145628	1	4	1303	56.3184957789716	59.95207717442042	alphadist
0.03249413012978738	4.324989878744116	0.020769808791817838	0	1	1390	0.12280071132704233	0.12182677292038488	surface
0.004738774421762302	4.821583808796644	0.024347523121446068	7	3	269	0.432436275001331	0.36383907199146437	strength
0.10119995767016875	4.119880306877733	0.024448930694069997	7	14	269	66.5278810408922	59.080418174507436	alphadist
0.03655637457495276	4.298887836092661	0.025541840069648745	0	0	1390	0.12263503775001974	0.12152550199537582	rim
5.147432352351417e-7	-6.369262010930607	0.03232408341742282	4	3	838	0.017899761336515514	0.05165409170052234	TRAV26-1
0.0289590724572878	4.360520911286934	0.032497066208070906	4	14	838	63.10739856801909	58.881456761462566	alphadist
0.02538223277924489	4.405023180328249	0.03285063089106061	6	4	533	0.02178077795666916	-0.07369793269272219	kf3
0.031764612973210635	-4.339963031976823	0.03694603132064429	4	0	838	0.3312634020050487	0.4007825271394627	kf4
0.001867746011874669	-4.92410225404657	0.038276703277176936	1	2	1303	-0.161780810600921	-0.09095469443690685	cd8
0.11785325405041785	-4.037505881396634	0.039558513284847364	4	0	838	0.9132685962936566	0.9712417749272072	disorder
0.15540244945126855	-3.9712843293657945	0.06357806793161372	4	0	838	0.1205793209111228	0.12186432301214295	rim
0.15657791886192984	-3.9619005855633302	0.06672588623376391	0	0	1390	0.3464729614909475	0.3705569806989364	strength
0.0588859278235937	-4.251403931001098	0.0804249411559398	7	14	269	0.24133228317531297	0.5551468173113429	af5
2.0851797953112393e-4	-5.3526590517334665	0.0954921201679234	4	3	838	0.03341288782816229	0.07051654091700522	TRBV5-1
0.43133351631486316	3.7517800963454007	0.09673594291372416	7	14	269	-0.47656367424397156	-0.6052275433542019	kf9
0.9670418084033352	3.5015887371086465	0.1114404782488356	2	8	1263	0.07521773555027712	0.04762641100974176	TRAV9-2
0.07752434721060994	4.149027975356942	0.13267762442931658	6	2	533	1.9313927826395005	1.9118410185988344	beta
1.4492202503098261e-11	-7.828086613477847	0.13434310474723274	4	3	838	0.003579952267303103	0.02553685432385374	TRAJ54
0.3001313839121765	-3.809458674707246	0.13819244688586405	4	0	838	0.14394781862263967	0.2333254717689933	kf7
0.08602172393817539	-4.124861158286854	0.15121847061971616	6	2	533	0.8938883297232261	0.9702202190843291	disorder
0.1370691647497031	3.9937115809939523	0.16634819538975354	0	0	1390	1.0037043871396387	0.9564618767142425	disorder
6.087153526488579e-5	-5.556605172374565	0.20200571844640924	2	3	1263	0.00870942201108472	0.02706046080098964	TRAV1-2
0.020103939639200093	-4.433686085338236	0.2145108667619314	3	0	1137	-0.1600272005065963	-0.09304038986546341	cd8
0.18284103206003022	-3.973423459508012	0.2717893520298942	7	3	269	0.11999582013401709	0.12207423313815553	surface
0.5374971876675878	3.660579181848754	0.27822391923788753	4	4	838	188.3272932318278	185.75622732848504	nndists_tcr
3.641471037662501	3.128370018819018	0.29102819616094366	1	2	1303	0.03760552570990023	0.0202271666407344	TRAJ23
6.726737717478415	2.9452774441440637	0.34558151298896317	4	11	838	0.045346062052505964	0.023505513639001743	TRAJ20
0.22035929218657496	3.886176243861095	0.3851802963742729	4	0	838	184.65901247386904	182.1857204698796	volume
7.738047466247052e-13	-8.166076043937846	0.4870551538071344	1	3	1303	0	0.010269176909911311	mait
0.01951773553096873	-4.510701118924095	0.5998949539715103	7	14	269	177.2168277818836	186.35288350125506	nndists_tcr
6.340239245365285e-5	-5.544633986990759	0.6240690342751154	0	3	1390	0.0035971223021582736	0.016088328075709778	TRBV4-1
7.746265683564965e-13	-8.165814021587702	0.6343051519097243	2	3	1263	0	0.010205659502087521	mait
0.12551974811007313	-4.067773890780363	0.6423827229117651	7	14	269	-0.10409510460625694	-0.03811096571450411	charge
0.45796832104596175	-3.7114725790341017	0.7291121984903647	6	2	533	-5.624890493629261	-5.551848458313992	mjenergy
0.005355799641909311	-4.706413539313253	0.7409387405200741	0	3	1390	0.01079136690647482	0.026971608832807567	TRAV1-2
8.43167966522412	2.873934915665543	0.8490508143180976	4	11	838	0.05489260143198091	0.03148578061520604	TRAV12-2
0.23781553744742706	3.8607845040935427	0.9210404225080926	1	0	1303	0.12258230633526103	0.12155121206914037	rim
1.241513060757674e-7	-6.550786068396106	0.9534703988395138	0	3	1390	7.194244604316547e-4	0.010252365930599368	mait
0.5413750672046875	-3.6525995278470824	0.9918965334802174	0	0	1390	-1.1177699971092057	-1.053006476493188	kf2
0.232748973434525	-3.865782639679418	1.1299936446063672	1	0	1303	0.3471962355884073	0.3700843284786026	strength
0.0019654553961530874	-4.9201055589220255	1.1791093053146195	4	3	838	0.014319809069212411	0.03743470690655833	TRAV8-4
0.0096938546704881	-4.583984185385969	1.1831603801600286	1	3	1303	0.010744435917114352	0.026762097401587054	TRAV1-2
0.0014830130989534106	-4.9618844095374905	1.2084627980325693	0	3	1390	0.005035971223021582	0.01750788643533123	TRBV4-3
0.4947950232803002	-3.675779138234512	1.3519027772107433	0	0	1390	180.95514375512582	182.78242714698544	volume
0.0014329571466494952	-4.981899255402968	1.3996467629266116	4	3	838	0.011933174224343675	0.03351712130005804	TRAJ53
7.7715515550132e-13	-8.16500959010248	1.4329151039233352	3	4	1137	0	0.010010617321401486	mait
0.2531933189702274	-3.8516452992599253	2.3593942559096095	4	0	838	-0.12858332902843642	-0.059640458098198956	kf3
0.31800167775897736	-3.7982661350748215	3.175326641824206	5	8	680	-0.16885930481470596	-0.09653076455106387	cd8
0.0010722258422031462	-5.035611436404845	3.7150602417380263	4	3	838	0.0059665871121718375	0.022054556006964595	TRAV41
0.0010722258422031462	-5.035611436404845	3.7150602417380263	4	3	838	0.0059665871121718375	0.022054556006964595	TRBV10-3
0.2930485754821377	3.808700721075019	4.178148936421392	1	0	1303	-5.518266418724538	-5.564714305895771	mjenergy
5.6708861611606863e-5	-5.56091093995938	5.686737282225651	1	3	1303	7.674597083653108e-4	0.008402053835381984	TRBV6-4
0.043036452637108064	-4.266678192959246	5.9526168899048395	4	3	838	0.010739856801909307	0.028148578061520605	TRAV23/DV6
7.828128586715808e-13	-8.16321923011272	9.04420858447495	4	3	838	0	0.009576320371445153	mait
